# Supplementary material for: Fatal Lassa fever in cynomolgus monkeys is associated with systemic viral dissemination and inflammation
Source: PLoS Pathog. 2024 Dec 9;20(12):e1012768. doi: 10.1371/journal.ppat.1012768 (PMC11658700; doi:10.1371/journal.ppat.1012768)
Supplement: S1 Data — (XLSX) [file ppat.1012768.s008.xlsx]

## Sheet: Fig 4
Fig 4B								Fig 4C			Lungs				Liver				Kidneys				Brain				Adrenals				Thymus
	Mock	AV	Josiah							Mock	AV	Josiah		Mock	AV	Josiah		Mock	AV	Josiah		Mock	AV	Josiah		Mock	AV	Josiah		Mock	AV	Josiah
GrzB	165	84	402					GrzB		165	71	221		42	108	92		17	11	16		0	0	0.4		16	19	17		160	60	224
	26	165	297						D2/Mock	26	72	74	D2/Mock	41	0	64	D2/Mock	3	6	1	D2/Mock	0	0.4	0	D2/Mock	40	9	1.6	D2/Mock	15	187	93
	140	192	350							140	68	94		112	50	108		10	3	8		0.4	0	0		20	14	59			98	97
											177	193			124	61			12	23			0	0.4			48	25			78	370
Calpro	132	231	605						D5		57	74	D5		49	118	D5		5	98	D5		0.4	0	D5		6	88	D5		75	101
	64	75	574								115	139			39	82			15	13			0	0			90	34			211	261
	158	151	581								84	402			40	182			7	44			0.4	4.4			15	12			74	194
									D11		165	297	D11		17	64	D11		45	16	D11		5.6	4	D11		24	10	D11		128	241
											192	350			22	66			26	36			0	4			26	45			182	306
										Mock	AV	Josiah		Mock	AV	Josiah		Mock	AV	Josiah		Mock	AV	Josiah		Mock	AV	Josiah		Mock	AV	Josiah
								Calpro		132	70	55			56	71				5		0	0.4	0.8		41	7	36		100	41	229
									D2/Mock	64	71	113	D2/Mock	48	122	52	D2/Mock	3	15	6	D2/Mock	0	0.4	0.4	D2/Mock	60	7.5	70	D2/Mock	74	159	402
										158	71	45		119	47	62		14	6	5		0.4	0.4	0		24	5	85		98	107	65
											116	229			106	37			26	12			0.8	1.2			59	76			159	509
									D5		19	106	D5		33	103	D5		3	29	D5		1.2	1.8	D5		7	44	D5		134	149
											131	117			37	60			15	22			0	2.4			124	106			251	197
											231	605			24	242			10	82			1.2	7.6			35	200			142	342
									D11		75	574	D11		25	97	D11		11	45	D11		2	8	D11		20	165	D11			223
											151	581			27				12	76			0.8	7.7			59	128			223	543

## Sheet: Fig 10
Fig 10B
	Aldosterone									Cortisol
		DPI		AV			Josiah				Mock	AV	Josiah
		0	69.617	22.713	30.072	17.629	8.169	0.337		Animal #1	134.7	181.9	223.1
		3	13.809	35.961	0.337	0.647	0.337	30.796		Animal #2	172	205.7	188.4
		7	96.4	81.084	69.018	49.295	27.948	67.278		Animal #3	165.3	174.9	211.5
		12	73.349	51.192	40.205	1712	422.802	2951
		18	15.28	25.767	6.443
		32	85.444	26.192	26.092
			Animal #1	Animal #2	Animal #3	Animal #1	Animal #2	Animal #3
	Renin
		DPI		AV			Josiah
		0	7.62	12.38	12.19	12.38	10.42	3.85
		3	12.49	12.15	10.05	10.31	10.39	1.34
		7	5.92	9.01	6.67	15.65	16.54	13.51
		12	17.66	9.1	7.84	24.34	10.11	10.28
		18	6.56	13.13	1.05
		32	8.19	9.19	10.86
			Animal #1	Animal #2	Animal #3	Animal #1	Animal #2	Animal #3
